# Supplementary material for: Targeted Deletion of Thymosin Beta 4 in Hepatic Stellate Cells Ameliorates Liver Fibrosis in a Transgenic Mouse Model
Source: Cells. 2023 Jun 18;12(12):1658. doi: 10.3390/cells12121658 (PMC10297343; doi:10.3390/cells12121658)
Supplement: Supplementary file 1 [file cells-12-01658-s001.zip]

Archive with 1 entries (1 files):
- cells-2397443-supplementary.pdf
